# Supplementary material for: Scalable anisotropic cooling aerogels by additive freeze-casting
Source: Nat Commun. 2022 Sep 22;13:5553. doi: 10.1038/s41467-022-33234-8 (PMC9499976; doi:10.1038/s41467-022-33234-8)
Supplement: Supplementary file 8 — Source Data [file 41467_2022_33234_MOESM8_ESM.xlsx]

## Sheet: Fig. 2b
Wavenumber	WPU	BNNS/WPU
3996.41	0.0085	0.02036
3994.48	0.00848	0.02049
3992.55	0.0085	0.02059
3990.62	0.00859	0.02063
3988.69	0.00879	0.02062
3986.76	0.00885	0.02051
3984.84	0.00871	0.02037
3982.91	0.00868	0.0204
3980.98	0.0088	0.02053
3979.05	0.0089	0.02061
3977.12	0.009	0.02068
3975.19	0.00912	0.02076
3973.26	0.00909	0.02074
3971.33	0.00884	0.02063
3969.41	0.00863	0.02056
3967.48	0.00859	0.02055
3965.55	0.00859	0.02051
3963.62	0.00854	0.02039
3961.69	0.00854	0.02027
3959.76	0.00868	0.02029
3957.83	0.00885	0.02044
3955.9	0.00888	0.02049
3953.98	0.00888	0.0204
3952.05	0.00895	0.02038
3950.12	0.00898	0.02042
3948.19	0.00893	0.02037
3946.26	0.00891	0.02028
3944.33	0.00893	0.02025
3942.4	0.00891	0.0202
3940.47	0.00875	0.02015
3938.55	0.00859	0.02022
3936.62	0.0086	0.02026
3934.69	0.00868	0.02012
3932.76	0.00861	0.01997
3930.83	0.00838	0.01988
3928.9	0.00822	0.01971
3926.97	0.00824	0.01956
3925.04	0.00838	0.01959
3923.12	0.00852	0.01969
3921.19	0.0086	0.01968
3919.26	0.00857	0.01963
3917.33	0.00841	0.01951
3915.4	0.00828	0.01933
3913.47	0.00826	0.01934
3911.54	0.0083	0.01962
3909.61	0.00842	0.01993
3907.69	0.00845	0.01993
3905.76	0.00825	0.01965
3903.83	0.00813	0.01952
3901.9	0.00828	0.01962
3899.97	0.00836	0.01964
3898.04	0.00823	0.01959
3896.11	0.00815	0.01963
3894.18	0.00821	0.01979
3892.26	0.00833	0.01996
3890.33	0.00832	0.0199
3888.4	0.00818	0.01977
3886.47	0.0081	0.01981
3884.54	0.00812	0.0198
3882.61	0.00811	0.0196
3880.68	0.00806	0.01955
3878.75	0.00795	0.01959
3876.82	0.00784	0.01941
3874.9	0.00789	0.01915
3872.97	0.00804	0.01914
3871.04	0.00821	0.0194
3869.11	0.00822	0.01952
3867.18	0.00793	0.0193
3865.25	0.00774	0.01911
3863.32	0.00788	0.01912
3861.39	0.00802	0.01924
3859.47	0.00804	0.01945
3857.54	0.00798	0.01966
3855.61	0.00803	0.01978
3853.68	0.00828	0.0197
3851.75	0.00839	0.01939
3849.82	0.00826	0.01905
3847.89	0.00819	0.01888
3845.96	0.00814	0.01888
3844.04	0.00803	0.019
3842.11	0.00799	0.01915
3840.18	0.00804	0.0193
3838.25	0.00814	0.01932
3836.32	0.0082	0.0191
3834.39	0.00814	0.0189
3832.46	0.00805	0.01897
3830.53	0.00798	0.01908
3828.61	0.00795	0.01904
3826.68	0.00804	0.01902
3824.75	0.00809	0.01905
3822.82	0.00802	0.01909
3820.89	0.00802	0.01915
3818.96	0.00804	0.01904
3817.03	0.00798	0.01882
3815.1	0.008	0.01875
3813.18	0.00799	0.01866
3811.25	0.00787	0.01846
3809.32	0.00776	0.01836
3807.39	0.00772	0.01838
3805.46	0.0078	0.01849
3803.53	0.008	0.01863
3801.6	0.00819	0.01871
3799.67	0.00814	0.0187
3797.75	0.00787	0.01863
3795.82	0.0077	0.0185
3793.89	0.00775	0.01842
3791.96	0.00781	0.01841
3790.03	0.00769	0.01829
3788.1	0.00748	0.01802
3786.17	0.00743	0.01784
3784.24	0.00747	0.0179
3782.32	0.00743	0.01813
3780.39	0.00745	0.01831
3778.46	0.00766	0.01837
3776.53	0.00781	0.0183
3774.6	0.00775	0.01812
3772.67	0.00763	0.01799
3770.74	0.00759	0.01805
3768.81	0.0076	0.01815
3766.89	0.00766	0.01819
3764.96	0.00777	0.01815
3763.03	0.00791	0.01807
3761.1	0.00804	0.01808
3759.17	0.00798	0.01807
3757.24	0.00775	0.01794
3755.31	0.00769	0.01791
3753.38	0.00784	0.01801
3751.45	0.00792	0.01811
3749.53	0.00771	0.01811
3747.6	0.00747	0.0181
3745.67	0.00764	0.01818
3743.74	0.0079	0.01822
3741.81	0.00775	0.01803
3739.88	0.00745	0.01778
3737.95	0.00736	0.01769
3736.02	0.00743	0.01781
3734.1	0.0074	0.01792
3732.17	0.00729	0.01789
3730.24	0.00736	0.01783
3728.31	0.0074	0.01775
3726.38	0.00728	0.01758
3724.45	0.00721	0.01759
3722.52	0.00728	0.01767
3720.59	0.00731	0.01744
3718.67	0.00725	0.01707
3716.74	0.00723	0.01696
3714.81	0.00725	0.01712
3712.88	0.00728	0.01735
3710.95	0.00729	0.01741
3709.02	0.00724	0.01731
3707.09	0.00719	0.01725
3705.16	0.00718	0.01724
3703.24	0.00716	0.01726
3701.31	0.00716	0.01726
3699.38	0.0072	0.01723
3697.45	0.00727	0.01733
3695.52	0.00741	0.0176
3693.59	0.00746	0.01769
3691.66	0.00742	0.01748
3689.73	0.0076	0.01736
3687.81	0.00799	0.01755
3685.88	0.00821	0.0178
3683.95	0.00816	0.0179
3682.02	0.00795	0.01783
3680.09	0.00778	0.01766
3678.16	0.00788	0.0177
3676.23	0.00834	0.01815
3674.3	0.00866	0.01849
3672.38	0.00855	0.01838
3670.45	0.00839	0.01827
3668.52	0.00838	0.01829
3666.59	0.0083	0.0183
3664.66	0.00818	0.01827
3662.73	0.00812	0.01818
3660.8	0.00809	0.01809
3658.87	0.00821	0.0182
3656.95	0.00857	0.01853
3655.02	0.00878	0.01884
3653.09	0.0086	0.01902
3651.16	0.00848	0.01916
3649.23	0.00883	0.01931
3647.3	0.00931	0.01932
3645.37	0.00949	0.01918
3643.44	0.00952	0.01919
3641.52	0.00956	0.01949
3639.59	0.00961	0.01989
3637.66	0.00972	0.02019
3635.73	0.00986	0.02031
3633.8	0.00993	0.02028
3631.87	0.00991	0.02017
3629.94	0.00992	0.02018
3628.01	0.01005	0.0204
3626.09	0.01024	0.02064
3624.16	0.01035	0.02071
3622.23	0.01039	0.0207
3620.3	0.01052	0.02073
3618.37	0.01082	0.02096
3616.44	0.01114	0.02137
3614.51	0.01134	0.0218
3612.58	0.01146	0.02214
3610.65	0.01165	0.0223
3608.73	0.0119	0.02228
3606.8	0.01204	0.02219
3604.87	0.01203	0.02215
3602.94	0.01207	0.02224
3601.01	0.01227	0.02256
3599.08	0.01261	0.02296
3597.15	0.01296	0.02324
3595.22	0.01314	0.02337
3593.3	0.01317	0.02347
3591.37	0.01335	0.02358
3589.44	0.01374	0.02378
3587.51	0.01392	0.02401
3585.58	0.01391	0.02421
3583.65	0.01414	0.02454
3581.72	0.01448	0.02493
3579.79	0.01456	0.02514
3577.87	0.01457	0.02526
3575.94	0.01476	0.02541
3574.01	0.01494	0.02541
3572.08	0.01495	0.0253
3570.15	0.01506	0.02547
3568.22	0.01545	0.02602
3566.29	0.01582	0.02664
3564.36	0.01593	0.02699
3562.44	0.01602	0.02701
3560.51	0.01633	0.02699
3558.58	0.01667	0.02719
3556.65	0.01682	0.02753
3554.72	0.0168	0.02779
3552.79	0.01683	0.02783
3550.86	0.01699	0.02772
3548.93	0.01708	0.02764
3547.01	0.01707	0.02781
3545.08	0.01719	0.02815
3543.15	0.01746	0.02837
3541.22	0.01776	0.02855
3539.29	0.01801	0.02881
3537.36	0.01817	0.02895
3535.43	0.01828	0.02899
3533.5	0.01831	0.02915
3531.58	0.01838	0.02947
3529.65	0.01867	0.02984
3527.72	0.01911	0.03013
3525.79	0.01936	0.03024
3523.86	0.01942	0.03031
3521.93	0.01941	0.03045
3520	0.01944	0.03055
3518.07	0.01958	0.03058
3516.15	0.01983	0.03067
3514.22	0.01999	0.03078
3512.29	0.01996	0.03079
3510.36	0.0199	0.03085
3508.43	0.02007	0.03118
3506.5	0.02047	0.03165
3504.57	0.02081	0.03191
3502.64	0.02089	0.03185
3500.72	0.02081	0.03166
3498.79	0.02063	0.03149
3496.86	0.02049	0.03138
3494.93	0.02056	0.03142
3493	0.02074	0.03156
3491.07	0.02086	0.03162
3489.14	0.02084	0.03161
3487.21	0.0207	0.03173
3485.28	0.02068	0.03194
3483.36	0.02091	0.03206
3481.43	0.02119	0.0322
3479.5	0.0214	0.03246
3477.57	0.0215	0.03261
3475.64	0.02149	0.03249
3473.71	0.02151	0.03238
3471.78	0.02162	0.03254
3469.85	0.02174	0.03273
3467.93	0.02184	0.03279
3466	0.02194	0.03298
3464.07	0.02213	0.03342
3462.14	0.02235	0.03381
3460.21	0.02246	0.03401
3458.28	0.02264	0.03418
3456.35	0.02299	0.0344
3454.42	0.02329	0.03458
3452.5	0.0234	0.03472
3450.57	0.02349	0.03489
3448.64	0.02368	0.03517
3446.71	0.02396	0.03555
3444.78	0.02432	0.03594
3442.85	0.02466	0.03622
3440.92	0.02487	0.03634
3438.99	0.02506	0.03647
3437.07	0.0253	0.03665
3435.14	0.02545	0.03686
3433.21	0.02547	0.03716
3431.28	0.02553	0.03738
3429.35	0.02569	0.03741
3427.42	0.02583	0.0375
3425.49	0.02591	0.03772
3423.56	0.026	0.0379
3421.64	0.02626	0.03809
3419.71	0.02667	0.03834
3417.78	0.02702	0.03857
3415.85	0.0272	0.03879
3413.92	0.02737	0.03906
3411.99	0.02754	0.03934
3410.06	0.02766	0.03961
3408.13	0.02781	0.04001
3406.21	0.02808	0.04046
3404.28	0.0284	0.04079
3402.35	0.02876	0.04107
3400.42	0.02928	0.04152
3398.49	0.02986	0.04213
3396.56	0.0303	0.0427
3394.63	0.03054	0.04309
3392.7	0.03078	0.04333
3390.78	0.03129	0.04378
3388.85	0.03186	0.04457
3386.92	0.03227	0.04531
3384.99	0.03262	0.04577
3383.06	0.03306	0.04612
3381.13	0.03353	0.04652
3379.2	0.03393	0.04706
3377.27	0.03434	0.04762
3375.35	0.0349	0.0481
3373.42	0.03541	0.04868
3371.49	0.03581	0.04935
3369.56	0.03634	0.05006
3367.63	0.03703	0.05088
3365.7	0.0376	0.05161
3363.77	0.0381	0.05211
3361.84	0.03863	0.05257
3359.91	0.03911	0.05309
3357.99	0.03954	0.05364
3356.06	0.04003	0.0543
3354.13	0.04055	0.05497
3352.2	0.04111	0.05563
3350.27	0.04173	0.05638
3348.34	0.04229	0.05709
3346.41	0.04275	0.05769
3344.48	0.04328	0.05833
3342.56	0.04381	0.05897
3340.63	0.04423	0.0595
3338.7	0.04467	0.05993
3336.77	0.04517	0.06039
3334.84	0.04564	0.06095
3332.91	0.04594	0.06148
3330.98	0.04603	0.06177
3329.05	0.0461	0.06187
3327.13	0.04638	0.06211
3325.2	0.0467	0.06259
3323.27	0.04685	0.06306
3321.34	0.04698	0.06333
3319.41	0.04718	0.06338
3317.48	0.04733	0.06328
3315.55	0.04739	0.06335
3313.62	0.04746	0.0636
3311.7	0.04741	0.06363
3309.77	0.04711	0.06338
3307.84	0.04676	0.06308
3305.91	0.04668	0.06286
3303.98	0.04669	0.06272
3302.05	0.04651	0.06257
3300.12	0.04632	0.06245
3298.19	0.04623	0.06243
3296.27	0.04607	0.06233
3294.34	0.04591	0.06196
3292.41	0.0458	0.06149
3290.48	0.04554	0.06107
3288.55	0.04509	0.06051
3286.62	0.0446	0.05978
3284.69	0.04414	0.0592
3282.76	0.04378	0.0588
3280.84	0.04348	0.05838
3278.91	0.04307	0.05796
3276.98	0.04257	0.05757
3275.05	0.04207	0.05712
3273.12	0.04165	0.05652
3271.19	0.0413	0.05591
3269.26	0.04091	0.05536
3267.33	0.0404	0.0548
3265.41	0.03991	0.05428
3263.48	0.03957	0.05391
3261.55	0.03921	0.05349
3259.62	0.0387	0.05286
3257.69	0.03817	0.05217
3255.76	0.03783	0.05161
3253.83	0.03757	0.05119
3251.9	0.03713	0.05074
3249.98	0.03644	0.05013
3248.05	0.03572	0.04947
3246.12	0.03522	0.04895
3244.19	0.03495	0.0485
3242.26	0.03464	0.04794
3240.33	0.03418	0.04728
3238.4	0.03372	0.04668
3236.47	0.03327	0.04617
3234.54	0.03276	0.04563
3232.62	0.03224	0.04512
3230.69	0.03184	0.04473
3228.76	0.03145	0.04425
3226.83	0.03101	0.04356
3224.9	0.03046	0.04289
3222.97	0.02983	0.04234
3221.04	0.02931	0.04186
3219.11	0.02896	0.04138
3217.19	0.02853	0.04081
3215.26	0.02797	0.04026
3213.33	0.02752	0.03991
3211.4	0.02727	0.03961
3209.47	0.02704	0.03909
3207.54	0.02672	0.03855
3205.61	0.02641	0.03815
3203.68	0.02613	0.03769
3201.76	0.02582	0.03708
3199.83	0.02539	0.03651
3197.9	0.0248	0.03602
3195.97	0.02419	0.03553
3194.04	0.02375	0.0351
3192.11	0.02347	0.03473
3190.18	0.02323	0.03436
3188.25	0.02294	0.03397
3186.33	0.02268	0.03367
3184.4	0.02258	0.03356
3182.47	0.02247	0.03347
3180.54	0.02212	0.03314
3178.61	0.02169	0.03269
3176.68	0.02143	0.03237
3174.75	0.02129	0.03214
3172.82	0.02114	0.03185
3170.9	0.02097	0.03158
3168.97	0.02083	0.03144
3167.04	0.02073	0.03133
3165.11	0.02054	0.03109
3163.18	0.02031	0.03082
3161.25	0.02022	0.03077
3159.32	0.02025	0.03085
3157.39	0.02023	0.03069
3155.47	0.02	0.03031
3153.54	0.01964	0.02998
3151.61	0.01932	0.02983
3149.68	0.01924	0.02977
3147.75	0.01929	0.02971
3145.82	0.01924	0.02968
3143.89	0.01913	0.02967
3141.96	0.01918	0.02964
3140.04	0.01938	0.02957
3138.11	0.01952	0.02951
3136.18	0.01946	0.0294
3134.25	0.01926	0.02925
3132.32	0.01913	0.0292
3130.39	0.01907	0.02921
3128.46	0.01901	0.02918
3126.53	0.01907	0.02919
3124.61	0.0192	0.02922
3122.68	0.01916	0.02912
3120.75	0.01895	0.02897
3118.82	0.01879	0.02891
3116.89	0.01877	0.02896
3114.96	0.0189	0.02915
3113.03	0.01909	0.02941
3111.1	0.0192	0.02948
3109.18	0.01919	0.02938
3107.25	0.01913	0.02932
3105.32	0.01917	0.02934
3103.39	0.01929	0.02936
3101.46	0.01933	0.02936
3099.53	0.01929	0.02939
3097.6	0.01926	0.0294
3095.67	0.01927	0.02933
3093.74	0.0193	0.02929
3091.82	0.01933	0.02936
3089.89	0.01933	0.02944
3087.96	0.01933	0.02941
3086.03	0.01938	0.02939
3084.1	0.01946	0.02939
3082.17	0.01943	0.02932
3080.24	0.01928	0.02917
3078.31	0.01917	0.02911
3076.39	0.01922	0.02921
3074.46	0.01934	0.02934
3072.53	0.01942	0.02944
3070.6	0.01946	0.02951
3068.67	0.01949	0.02949
3066.74	0.01943	0.02935
3064.81	0.01924	0.02918
3062.88	0.01903	0.02906
3060.96	0.01888	0.02896
3059.03	0.01877	0.02883
3057.1	0.01872	0.02869
3055.17	0.01874	0.02862
3053.24	0.01868	0.02853
3051.31	0.01853	0.02838
3049.38	0.01842	0.0282
3047.45	0.01834	0.028
3045.53	0.01817	0.02775
3043.6	0.01799	0.02756
3041.67	0.018	0.02755
3039.74	0.01808	0.02763
3037.81	0.01809	0.02758
3035.88	0.01801	0.02734
3033.95	0.01787	0.0271
3032.02	0.01777	0.027
3030.1	0.0178	0.02708
3028.17	0.0179	0.02725
3026.24	0.01793	0.02737
3024.31	0.01787	0.02738
3022.38	0.01787	0.02736
3020.45	0.01804	0.02748
3018.52	0.01829	0.02772
3016.59	0.01854	0.028
3014.67	0.01887	0.02837
3012.74	0.01938	0.02889
3010.81	0.02001	0.02952
3008.88	0.02067	0.0303
3006.95	0.02136	0.0313
3005.02	0.02216	0.0324
3003.09	0.02312	0.03353
3001.16	0.02411	0.03468
2999.24	0.02497	0.03578
2997.31	0.02566	0.03679
2995.38	0.02637	0.03773
2993.45	0.02722	0.03864
2991.52	0.0281	0.03962
2989.59	0.02894	0.04073
2987.66	0.02992	0.04205
2985.73	0.03119	0.04362
2983.81	0.03268	0.04538
2981.88	0.0343	0.04727
2979.95	0.03598	0.04928
2978.02	0.03763	0.0514
2976.09	0.03944	0.05372
2974.16	0.04175	0.05647
2972.23	0.0446	0.05976
2970.3	0.04785	0.0636
2968.37	0.05158	0.06816
2966.45	0.056	0.07362
2964.52	0.06105	0.07993
2962.59	0.06641	0.08684
2960.66	0.0719	0.09409
2958.73	0.07759	0.10156
2956.8	0.08343	0.10916
2954.87	0.08906	0.11665
2952.94	0.09408	0.12353
2951.02	0.09834	0.12943
2949.09	0.10193	0.13434
2947.16	0.1048	0.13818
2945.23	0.10673	0.14084
2943.3	0.10776	0.14234
2941.37	0.10822	0.14299
2939.44	0.10831	0.1431
2937.51	0.108	0.14271
2935.59	0.10729	0.14178
2933.66	0.10643	0.14047
2931.73	0.1055	0.13896
2929.8	0.10451	0.13736
2927.87	0.10359	0.13587
2925.94	0.10296	0.13471
2924.01	0.10262	0.13388
2922.08	0.10238	0.13317
2920.16	0.10206	0.13237
2918.23	0.10156	0.13143
2916.3	0.1007	0.13037
2914.37	0.09947	0.12918
2912.44	0.09793	0.12776
2910.51	0.09613	0.12596
2908.58	0.0941	0.12363
2906.65	0.09184	0.12082
2904.73	0.08937	0.11779
2902.8	0.0869	0.11477
2900.87	0.08455	0.11178
2898.94	0.08235	0.1089
2897.01	0.08045	0.10638
2895.08	0.07896	0.10443
2893.15	0.07794	0.1031
2891.22	0.07738	0.10234
2889.3	0.07725	0.10216
2887.37	0.07767	0.10271
2885.44	0.07883	0.10418
2883.51	0.0808	0.10664
2881.58	0.08358	0.11019
2879.65	0.08719	0.11486
2877.72	0.09151	0.12057
2875.79	0.09635	0.12705
2873.87	0.10152	0.13405
2871.94	0.10693	0.14138
2870.01	0.11236	0.14874
2868.08	0.11748	0.15566
2866.15	0.12217	0.16201
2864.22	0.1265	0.16786
2862.29	0.1304	0.17307
2860.36	0.13369	0.17744
2858.44	0.13626	0.18097
2856.51	0.13808	0.18354
2854.58	0.13915	0.18485
2852.65	0.13921	0.18464
2850.72	0.13778	0.18265
2848.79	0.13459	0.17857
2846.86	0.12968	0.17236
2844.93	0.12328	0.16428
2843	0.11564	0.15463
2841.08	0.10727	0.14385
2839.15	0.09874	0.13259
2837.22	0.09034	0.12151
2835.29	0.08218	0.11102
2833.36	0.07446	0.10125
2831.43	0.06747	0.09234
2829.5	0.06128	0.08444
2827.57	0.05595	0.07767
2825.65	0.05155	0.07205
2823.72	0.04795	0.06742
2821.79	0.04498	0.06356
2819.86	0.0426	0.06049
2817.93	0.04089	0.05826
2816	0.03974	0.05677
2814.07	0.03904	0.05591
2812.14	0.03882	0.05571
2810.22	0.03921	0.05616
2808.29	0.04019	0.05713
2806.36	0.04154	0.05858
2804.43	0.04301	0.06039
2802.5	0.04447	0.06227
2800.57	0.04578	0.06394
2798.64	0.04664	0.06507
2796.71	0.04679	0.06543
2794.79	0.04625	0.06495
2792.86	0.0451	0.06361
2790.93	0.04337	0.06142
2789	0.04115	0.05862
2787.07	0.0387	0.05565
2785.14	0.03626	0.05281
2783.21	0.03406	0.05022
2781.28	0.03218	0.04787
2779.36	0.03054	0.04575
2777.43	0.02911	0.04387
2775.5	0.02797	0.04231
2773.57	0.02707	0.04116
2771.64	0.02635	0.04035
2769.71	0.02576	0.03963
2767.78	0.02523	0.03885
2765.85	0.02473	0.03807
2763.93	0.02426	0.03742
2762	0.02389	0.03696
2760.07	0.02366	0.03664
2758.14	0.02359	0.03642
2756.21	0.02358	0.03631
2754.28	0.02353	0.03624
2752.35	0.02346	0.03622
2750.42	0.02346	0.03628
2748.5	0.02356	0.03636
2746.57	0.02364	0.03637
2744.64	0.02362	0.03633
2742.71	0.02359	0.0363
2740.78	0.02361	0.03629
2738.85	0.02361	0.03623
2736.92	0.02354	0.03609
2734.99	0.02337	0.03587
2733.07	0.02313	0.03557
2731.14	0.0229	0.03526
2729.21	0.02271	0.03494
2727.28	0.02247	0.0346
2725.35	0.02217	0.03427
2723.42	0.02188	0.03398
2721.49	0.02168	0.03373
2719.56	0.02146	0.03346
2717.63	0.02121	0.03313
2715.71	0.02105	0.03284
2713.78	0.02096	0.03266
2711.85	0.02081	0.03246
2709.92	0.0206	0.0322
2707.99	0.02041	0.03196
2706.06	0.02026	0.03184
2704.13	0.02008	0.03169
2702.2	0.01985	0.03141
2700.28	0.01957	0.03104
2698.35	0.01924	0.03062
2696.42	0.01886	0.0301
2694.49	0.01848	0.02953
2692.56	0.01809	0.02901
2690.63	0.01768	0.02853
2688.7	0.01729	0.02809
2686.77	0.01702	0.02769
2684.85	0.01681	0.02735
2682.92	0.01659	0.0271
2680.99	0.01632	0.02689
2679.06	0.01607	0.02663
2677.13	0.01589	0.02634
2675.2	0.01579	0.02613
2673.27	0.01571	0.02598
2671.34	0.01561	0.02583
2669.42	0.0155	0.02564
2667.49	0.01537	0.02542
2665.56	0.01524	0.02522
2663.63	0.01509	0.02502
2661.7	0.01491	0.02479
2659.77	0.01471	0.02448
2657.84	0.0145	0.0242
2655.91	0.01433	0.02399
2653.99	0.01415	0.02376
2652.06	0.01388	0.02348
2650.13	0.01356	0.02317
2648.2	0.01327	0.02284
2646.27	0.0131	0.02254
2644.34	0.01304	0.02227
2642.41	0.01303	0.02204
2640.48	0.01302	0.02187
2638.56	0.01295	0.02177
2636.63	0.0128	0.02167
2634.7	0.01263	0.02157
2632.77	0.01252	0.02146
2630.84	0.01242	0.02133
2628.91	0.01224	0.02115
2626.98	0.01204	0.02087
2625.05	0.01185	0.02054
2623.13	0.01173	0.02035
2621.2	0.01177	0.02037
2619.27	0.01191	0.02046
2617.34	0.01197	0.02041
2615.41	0.01183	0.02016
2613.48	0.01157	0.01989
2611.55	0.01129	0.0197
2609.62	0.01102	0.01957
2607.7	0.01085	0.01944
2605.77	0.01084	0.01933
2603.84	0.01091	0.01928
2601.91	0.01096	0.01925
2599.98	0.01091	0.01915
2598.05	0.01081	0.01898
2596.12	0.01067	0.01885
2594.19	0.01049	0.01877
2592.27	0.01038	0.01866
2590.34	0.01032	0.01844
2588.41	0.01024	0.01819
2586.48	0.01014	0.018
2584.55	0.00996	0.01771
2582.62	0.00976	0.0174
2580.69	0.00968	0.01728
2578.76	0.00966	0.01727
2576.83	0.00968	0.0173
2574.91	0.00972	0.01738
2572.98	0.00969	0.01736
2571.05	0.00957	0.01712
2569.12	0.00933	0.01672
2567.19	0.00915	0.01649
2565.26	0.00923	0.01654
2563.33	0.00934	0.0166
2561.4	0.00921	0.01647
2559.48	0.00899	0.01631
2557.55	0.00891	0.01626
2555.62	0.0089	0.01625
2553.69	0.00882	0.01615
2551.76	0.00867	0.01596
2549.83	0.00857	0.01582
2547.9	0.00863	0.01579
2545.97	0.00875	0.01578
2544.05	0.00877	0.01568
2542.12	0.00864	0.01556
2540.19	0.00849	0.01545
2538.26	0.00838	0.01534
2536.33	0.00825	0.0152
2534.4	0.00812	0.01512
2532.47	0.00808	0.01522
2530.54	0.00803	0.01536
2528.62	0.00794	0.01538
2526.69	0.00795	0.0153
2524.76	0.00807	0.01523
2522.83	0.00817	0.01522
2520.9	0.00819	0.01519
2518.97	0.00805	0.01511
2517.04	0.00779	0.01498
2515.11	0.00774	0.01488
2513.19	0.00789	0.01484
2511.26	0.008	0.01487
2509.33	0.00808	0.01502
2507.4	0.00813	0.01507
2505.47	0.00811	0.01487
2503.54	0.00802	0.01456
2501.61	0.00783	0.01434
2499.68	0.0077	0.01432
2497.76	0.00775	0.01437
2495.83	0.00783	0.0144
2493.9	0.0078	0.01438
2491.97	0.00774	0.01416
2490.04	0.00774	0.01397
2488.11	0.00783	0.01407
2486.18	0.00797	0.01419
2484.25	0.00806	0.01419
2482.33	0.00798	0.01422
2480.4	0.00771	0.01416
2478.47	0.00749	0.01391
2476.54	0.00748	0.01373
2474.61	0.00768	0.01381
2472.68	0.00792	0.01402
2470.75	0.008	0.01406
2468.82	0.0079	0.01391
2466.9	0.00775	0.01371
2464.97	0.00763	0.01352
2463.04	0.00746	0.01334
2461.11	0.00733	0.01323
2459.18	0.00735	0.0133
2457.25	0.00751	0.01357
2455.32	0.00773	0.01382
2453.39	0.00785	0.01384
2451.46	0.00782	0.01375
2449.54	0.00771	0.01373
2447.61	0.00758	0.01368
2445.68	0.00752	0.01356
2443.75	0.0076	0.01348
2441.82	0.00768	0.01346
2439.89	0.0077	0.0134
2437.96	0.0077	0.01339
2436.03	0.0077	0.01338
2434.11	0.0077	0.01338
2432.18	0.0077	0.01337
2430.25	0.0077	0.01336
2428.32	0.0077	0.01335
2426.39	0.0077	0.01334
2424.46	0.0077	0.01333
2422.53	0.0077	0.01332
2420.6	0.0077	0.01331
2418.68	0.0077	0.0133
2416.75	0.0077	0.01329
2414.82	0.0077	0.01328
2412.89	0.0077	0.01327
2410.96	0.0077	0.01326
2409.03	0.0077	0.01325
2407.1	0.0077	0.01324
2405.17	0.0077	0.01323
2403.25	0.0077	0.01322
2401.32	0.0077	0.01321
2399.39	0.0077	0.0132
2397.46	0.0077	0.01319
2395.53	0.0077	0.01318
2393.6	0.0077	0.01317
2391.67	0.0077	0.01316
2389.74	0.0077	0.01315
2387.82	0.0077	0.01314
2385.89	0.0077	0.01313
2383.96	0.0077	0.01312
2382.03	0.0077	0.01311
2380.1	0.0077	0.01311
2378.17	0.0077	0.0131
2376.24	0.0077	0.01308
2374.31	0.0077	0.01308
2372.39	0.0077	0.01307
2370.46	0.0077	0.01306
2368.53	0.0077	0.01305
2366.6	0.0077	0.01304
2364.67	0.0077	0.01303
2362.74	0.0077	0.01302
2360.81	0.0077	0.01301
2358.88	0.0077	0.013
2356.96	0.0077	0.01299
2355.03	0.0077	0.01298
2353.1	0.0077	0.01297
2351.17	0.0077	0.01296
2349.24	0.0077	0.01295
2347.31	0.0077	0.01294
2345.38	0.0077	0.01293
2343.45	0.0077	0.01292
2341.53	0.0077	0.01291
2339.6	0.0077	0.0129
2337.67	0.0077	0.01289
2335.74	0.0077	0.01288
2333.81	0.0077	0.01287
2331.88	0.0077	0.01286
2329.95	0.0077	0.01285
2328.02	0.0077	0.01285
2326.09	0.0077	0.01283
2324.17	0.0077	0.01283
2322.24	0.0077	0.01282
2320.31	0.0077	0.01281
2318.38	0.0077	0.0128
2316.45	0.0077	0.01279
2314.52	0.0077	0.01278
2312.59	0.0077	0.01277
2310.66	0.0077	0.01276
2308.74	0.0077	0.01275
2306.81	0.0077	0.01274
2304.88	0.0077	0.01273
2302.95	0.0077	0.01272
2301.02	0.0077	0.01271
2299.09	0.0077	0.0127
2297.16	0.00769	0.01269
2295.23	0.00769	0.01268
2293.31	0.00769	0.01267
2291.38	0.00769	0.01266
2289.45	0.00769	0.01265
2287.52	0.00769	0.01264
2285.59	0.00769	0.01263
2283.66	0.00769	0.01262
2281.73	0.00769	0.01261
2279.8	0.00769	0.0126
2277.88	0.00769	0.01259
2275.95	0.00769	0.01258
2274.02	0.00769	0.01257
2272.09	0.00769	0.01257
2270.16	0.00769	0.01256
2268.23	0.00769	0.01255
2266.3	0.00769	0.01254
2264.37	0.00769	0.01253
2262.45	0.00769	0.01252
2260.52	0.00769	0.01251
2258.59	0.00769	0.0125
2256.66	0.00769	0.01249
2254.73	0.00769	0.01248
2252.8	0.00769	0.01247
2250.87	0.00769	0.01246
2248.94	0.00769	0.01245
2247.02	0.00769	0.01244
2245.09	0.00769	0.01243
2243.16	0.00769	0.01242
2241.23	0.00769	0.01241
2239.3	0.00769	0.0124
2237.37	0.00769	0.01239
2235.44	0.00769	0.01238
2233.51	0.00769	0.01237
2231.59	0.00769	0.01236
2229.66	0.00769	0.01235
2227.73	0.00769	0.01234
2225.8	0.00769	0.01233
2223.87	0.00769	0.01232
2221.94	0.00769	0.01231
2220.01	0.00769	0.01231
2218.08	0.00769	0.0123
2216.16	0.00769	0.01229
2214.23	0.00769	0.01228
2212.3	0.00769	0.01227
2210.37	0.00769	0.01226
2208.44	0.00769	0.01225
2206.51	0.00769	0.01224
2204.58	0.00769	0.01223
2202.65	0.00769	0.01222
2200.72	0.00769	0.01221
2198.8	0.00769	0.0122
2196.87	0.00769	0.01219
2194.94	0.00769	0.01218
2193.01	0.00769	0.01217
2191.08	0.00769	0.01216
2189.15	0.00769	0.01215
2187.22	0.00769	0.01214
2185.29	0.00769	0.01213
2183.37	0.00769	0.01212
2181.44	0.00769	0.01211
2179.51	0.00769	0.0121
2177.58	0.00769	0.01209
2175.65	0.00769	0.01208
2173.72	0.00769	0.01207
2171.79	0.00769	0.01206
2169.86	0.00769	0.01205
2167.94	0.00769	0.01205
2166.01	0.00769	0.01204
2164.08	0.00769	0.01202
2162.15	0.00769	0.01202
2160.22	0.00769	0.01201
2158.29	0.00769	0.012
2156.36	0.00769	0.01199
2154.43	0.00769	0.01198
2152.51	0.00769	0.01197
2150.58	0.00769	0.01196
2148.65	0.00769	0.01195
2146.72	0.00769	0.01194
2144.79	0.00769	0.01193
2142.86	0.00769	0.01192
2140.93	0.00769	0.01191
2139	0.00769	0.0119
2137.08	0.00769	0.01189
2135.15	0.00769	0.01188
2133.22	0.00769	0.01187
2131.29	0.00769	0.01186
2129.36	0.00769	0.01185
2127.43	0.00769	0.01184
2125.5	0.00769	0.01183
2123.57	0.00769	0.01182
2121.65	0.00769	0.01181
2119.72	0.00769	0.0118
2117.79	0.00769	0.01179
2115.86	0.00769	0.01178
2113.93	0.00769	0.01178
2112	0.00769	0.01176
2110.07	0.00769	0.01176
2108.14	0.00769	0.01175
2106.22	0.00769	0.01174
2104.29	0.00769	0.01173
2102.36	0.00769	0.01172
2100.43	0.00769	0.01171
2098.5	0.00769	0.0117
2096.57	0.00769	0.01169
2094.64	0.00769	0.01168
2092.71	0.00769	0.01167
2090.79	0.00769	0.01166
2088.86	0.00769	0.01165
2086.93	0.00769	0.01164
2085	0.00769	0.01163
2083.07	0.00769	0.01162
2081.14	0.00769	0.01161
2079.21	0.00769	0.0116
2077.28	0.00769	0.01159
2075.36	0.00769	0.01158
2073.43	0.00769	0.01157
2071.5	0.00769	0.01156
2069.57	0.00769	0.01155
2067.64	0.00769	0.01154
2065.71	0.00769	0.01153
2063.78	0.00769	0.01152
2061.85	0.00769	0.01151
2059.92	0.00769	0.01151
2058	0.00769	0.0115
2056.07	0.00769	0.01149
2054.14	0.00769	0.01148
2052.21	0.00769	0.01147
2050.28	0.00769	0.01146
2048.35	0.00769	0.01145
2046.42	0.00769	0.01144
2044.49	0.00769	0.01143
2042.57	0.00769	0.01142
2040.64	0.00769	0.01141
2038.71	0.00769	0.0114
2036.78	0.00769	0.01139
2034.85	0.00769	0.01138
2032.92	0.00769	0.01137
2030.99	0.00769	0.01136
2029.06	0.00769	0.01135
2027.14	0.00769	0.01134
2025.21	0.00769	0.01133
2023.28	0.00769	0.01132
2021.35	0.00769	0.01131
2019.42	0.00769	0.0113
2017.49	0.00769	0.01129
2015.56	0.00769	0.01128
2013.63	0.00768	0.01127
2011.71	0.00768	0.01126
2009.78	0.00768	0.01125
2007.85	0.00768	0.01125
2005.92	0.00768	0.01124
2003.99	0.00768	0.01123
2002.06	0.00768	0.01122
2000.13	0.00768	0.01121
1998.2	0.00768	0.0112
1996.28	0.00768	0.01119
1994.35	0.00768	0.01118
1992.42	0.00768	0.01117
1990.49	0.00768	0.01116
1988.56	0.00768	0.01115
1986.63	0.00768	0.01114
1984.7	0.00768	0.01113
1982.77	0.00768	0.01112
1980.85	0.00768	0.01111
1978.92	0.00768	0.0111
1976.99	0.00768	0.01109
1975.06	0.00768	0.01108
1973.13	0.00768	0.01107
1971.2	0.00768	0.01106
1969.27	0.00768	0.01105
1967.34	0.00768	0.01104
1965.42	0.00768	0.01103
1963.49	0.00768	0.01102
1961.56	0.00768	0.01101
1959.63	0.00768	0.011
1957.7	0.00768	0.01099
1955.77	0.00768	0.01098
1953.84	0.00768	0.01098
1951.91	0.00768	0.01097
1949.99	0.00768	0.01096
1948.06	0.00768	0.01095
1946.13	0.00768	0.01094
1944.2	0.00768	0.01093
1942.27	0.00768	0.01092
1940.34	0.00768	0.01091
1938.41	0.00768	0.0109
1936.48	0.00768	0.01089
1934.55	0.00768	0.01088
1932.63	0.00768	0.01087
1930.7	0.00768	0.01086
1928.77	0.00768	0.01085
1926.84	0.00768	0.01084
1924.91	0.00768	0.01083
1922.98	0.00768	0.01082
1921.05	0.00768	0.01081
1919.12	0.00768	0.0108
1917.2	0.00768	0.01079
1915.27	0.00768	0.01078
1913.34	0.00768	0.01077
1911.41	0.00768	0.01076
1909.48	0.00768	0.01075
1907.55	0.00768	0.01074
1905.62	0.00768	0.01073
1903.69	0.00768	0.01072
1901.77	0.00768	0.01072
1899.84	0.00768	0.0107
1897.91	0.00768	0.0107
1895.98	0.00768	0.01069
1894.05	0.00768	0.01068
1892.12	0.00768	0.01067
1890.19	0.00768	0.01066
1888.26	0.00768	0.01065
1886.34	0.00768	0.01064
1884.41	0.00768	0.01063
1882.48	0.00768	0.01062
1880.55	0.00768	0.01061
1878.62	0.00768	0.0106
1876.69	0.00768	0.01059
1874.76	0.00768	0.01058
1872.83	0.00768	0.01057
1870.91	0.00768	0.01056
1868.98	0.00768	0.01055
1867.05	0.00768	0.01054
1865.12	0.00768	0.01053
1863.19	0.00768	0.01052
1861.26	0.00768	0.01051
1859.33	0.00768	0.0105
1857.4	0.00768	0.01049
1855.48	0.00768	0.01048
1853.55	0.00768	0.01047
1851.62	0.00768	0.01046
1849.69	0.00768	0.01045
1847.76	0.00768	0.01044
1845.83	0.00768	0.01044
1843.9	0.00768	0.01043
1841.97	0.00768	0.01042
1840.05	0.00768	0.01041
1838.12	0.00768	0.0104
1836.19	0.00768	0.01039
1834.26	0.00768	0.01038
1832.33	0.00768	0.01037
1830.4	0.00771	0.01048
1828.47	0.00768	0.01049
1826.54	0.0077	0.01051
1824.62	0.00779	0.01063
1822.69	0.00787	0.01079
1820.76	0.00793	0.0109
1818.83	0.00801	0.01099
1816.9	0.00818	0.01118
1814.97	0.00839	0.0115
1813.04	0.00855	0.01178
1811.11	0.00866	0.01196
1809.18	0.00883	0.01213
1807.26	0.00897	0.0123
1805.33	0.00902	0.01238
1803.4	0.00911	0.01247
1801.47	0.00933	0.01263
1799.54	0.00956	0.01276
1797.61	0.00972	0.0128
1795.68	0.00975	0.0129
1793.75	0.00975	0.01316
1791.83	0.00984	0.01347
1789.9	0.01006	0.01361
1787.97	0.01026	0.01363
1786.04	0.0104	0.01371
1784.11	0.01053	0.01386
1782.18	0.0107	0.01405
1780.25	0.01088	0.01426
1778.32	0.01102	0.01449
1776.4	0.01112	0.01469
1774.47	0.0113	0.015
1772.54	0.01155	0.01542
1770.61	0.0118	0.01577
1768.68	0.0121	0.01608
1766.75	0.01253	0.01653
1764.82	0.01307	0.01716
1762.89	0.01372	0.01805
1760.97	0.01459	0.0192
1759.04	0.01567	0.02058
1757.11	0.01689	0.02229
1755.18	0.0184	0.02448
1753.25	0.02035	0.02725
1751.32	0.02275	0.03066
1749.39	0.02547	0.03464
1747.46	0.02846	0.03909
1745.54	0.0318	0.04401
1743.61	0.03558	0.04942
1741.68	0.03983	0.05533
1739.75	0.04461	0.06179
1737.82	0.04973	0.0685
1735.89	0.05556	0.0758
1733.96	0.06281	0.08452
1732.03	0.07069	0.09389
1730.11	0.07854	0.10324
1728.18	0.08681	0.11312
1726.25	0.09536	0.12335
1724.32	0.10367	0.13324
1722.39	0.11117	0.14208
1720.46	0.11744	0.14951
1718.53	0.12294	0.15597
1716.6	0.12786	0.16147
1714.68	0.13174	0.16558
1712.75	0.13479	0.16881
1710.82	0.13759	0.17183
1708.89	0.14033	0.17479
1706.96	0.14307	0.17773
1705.03	0.14557	0.18041
1703.1	0.14752	0.1825
1701.17	0.14926	0.18421
1699.25	0.15064	0.18538
1697.32	0.15105	0.18547
1695.39	0.15074	0.18446
1693.46	0.14975	0.18242
1691.53	0.14807	0.17966
1689.6	0.14607	0.1766
1687.67	0.14389	0.17357
1685.74	0.14185	0.17071
1683.82	0.14019	0.16799
1681.89	0.13864	0.16545
1679.96	0.13708	0.16321
1678.03	0.13573	0.16139
1676.1	0.13476	0.15997
1674.17	0.13404	0.15868
1672.24	0.13326	0.15737
1670.31	0.13246	0.15603
1668.38	0.13165	0.15457
1666.46	0.13057	0.15291
1664.53	0.12933	0.15113
1662.6	0.12809	0.14919
1660.67	0.12671	0.14703
1658.74	0.12503	0.14471
1656.81	0.12312	0.14227
1654.88	0.12108	0.13953
1652.95	0.11875	0.13605
1651.03	0.11582	0.13199
1649.1	0.11242	0.12777
1647.17	0.10873	0.12311
1645.24	0.10471	0.11791
1643.31	0.1004	0.11252
1641.38	0.09597	0.10713
1639.45	0.09159	0.10187
1637.52	0.08734	0.0968
1635.6	0.08314	0.09169
1633.67	0.07907	0.08674
1631.74	0.07525	0.08228
1629.81	0.07161	0.07823
1627.88	0.06822	0.07451
1625.95	0.06518	0.07114
1624.02	0.06236	0.06803
1622.09	0.05971	0.06517
1620.17	0.05738	0.06279
1618.24	0.0554	0.06087
1616.31	0.05374	0.05926
1614.38	0.05234	0.05794
1612.45	0.0512	0.05698
1610.52	0.05038	0.05639
1608.59	0.04986	0.05609
1606.66	0.04956	0.05601
1604.74	0.04951	0.05617
1602.81	0.04971	0.05659
1600.88	0.05014	0.05718
1598.95	0.0507	0.05791
1597.02	0.05145	0.05889
1595.09	0.05247	0.06018
1593.16	0.05374	0.06177
1591.23	0.05528	0.06363
1589.31	0.05713	0.06582
1587.38	0.05932	0.0684
1585.45	0.06188	0.07144
1583.52	0.06491	0.07501
1581.59	0.06839	0.07902
1579.66	0.0721	0.08335
1577.73	0.07619	0.08825
1575.8	0.08078	0.09383
1573.88	0.08518	0.09929
1571.95	0.08926	0.10452
1570.02	0.09361	0.11005
1568.09	0.09809	0.11561
1566.16	0.10235	0.12092
1564.23	0.10639	0.12607
1562.3	0.11021	0.13103
1560.37	0.11449	0.13636
1558.45	0.11948	0.14221
1556.52	0.12387	0.14739
1554.59	0.12757	0.15197
1552.66	0.13131	0.15664
1550.73	0.13515	0.16145
1548.8	0.13909	0.16637
1546.87	0.14309	0.17129
1544.94	0.14709	0.17618
1543.01	0.15095	0.18096
1541.09	0.15477	0.18574
1539.16	0.15838	0.19038
1537.23	0.16081	0.19399
1535.3	0.16225	0.19662
1533.37	0.1634	0.19871
1531.44	0.16401	0.19997
1529.51	0.16364	0.2001
1527.58	0.1624	0.1992
1525.66	0.16037	0.1973
1523.73	0.15756	0.19441
1521.8	0.15397	0.1905
1519.87	0.14953	0.18558
1517.94	0.14435	0.17999
1516.01	0.1386	0.17381
1514.08	0.13239	0.1672
1512.15	0.12573	0.16033
1510.23	0.11883	0.15342
1508.3	0.11175	0.14643
1506.37	0.10424	0.13905
1504.44	0.09686	0.13193
1502.51	0.09022	0.12582
1500.58	0.08433	0.1207
1498.65	0.0793	0.11659
1496.72	0.07537	0.11366
1494.8	0.07291	0.11224
1492.87	0.07227	0.11267
1490.94	0.07366	0.11525
1489.01	0.07684	0.11977
1487.08	0.08088	0.12526
1485.15	0.08477	0.1306
1483.22	0.08807	0.13528
1481.29	0.09081	0.13933
1479.37	0.09316	0.14287
1477.44	0.09525	0.14613
1475.51	0.09726	0.14935
1473.58	0.09946	0.15289
1471.65	0.102	0.15694
1469.72	0.1047	0.16122
1467.79	0.10735	0.16545
1465.86	0.10963	0.16938
1463.94	0.1109	0.1724
1462.01	0.11078	0.17405
1460.08	0.10955	0.17456
1458.15	0.10767	0.17442
1456.22	0.10543	0.17395
1454.29	0.10329	0.17358
1452.36	0.10197	0.17411
1450.43	0.10182	0.17594
1448.51	0.10213	0.17836
1446.58	0.10106	0.17953
1444.65	0.09738	0.17817
1442.72	0.09226	0.17539
1440.79	0.0882	0.17362
1438.86	0.08646	0.17419
1436.93	0.08624	0.17651
1435	0.08576	0.17882
1433.08	0.08392	0.1799
1431.15	0.08078	0.17984
1429.22	0.07681	0.17903
1427.29	0.07278	0.17806
1425.36	0.06945	0.1777
1423.43	0.06727	0.17846
1421.5	0.06636	0.18046
1419.57	0.06652	0.18362
1417.64	0.0673	0.18747
1415.72	0.06821	0.19147
1413.79	0.06901	0.19553
1411.86	0.06938	0.19945
1409.93	0.06911	0.20292
1408	0.06834	0.20588
1406.07	0.06733	0.20856
1404.14	0.06623	0.21118
1402.21	0.06517	0.21374
1400.29	0.06436	0.21642
1398.36	0.06406	0.21953
1396.43	0.06464	0.22339
1394.5	0.06664	0.22848
1392.57	0.07032	0.23508
1390.64	0.07521	0.24289
1388.71	0.08055	0.25151
1386.78	0.08528	0.26004
1384.86	0.08826	0.26707
1382.93	0.08963	0.2723
1381	0.09084	0.27684
1379.07	0.09313	0.28186
1377.14	0.09676	0.28778
1375.21	0.10137	0.2943
1373.28	0.10646	0.30078
1371.35	0.11175	0.30685
1369.43	0.11731	0.31291
1367.5	0.12266	0.31892
1365.57	0.12607	0.32336
1363.64	0.12589	0.32422
1361.71	0.1224	0.32123
1359.78	0.11751	0.31612
1357.85	0.11237	0.31017
1355.92	0.1067	0.3033
1354	0.10028	0.2954
1352.07	0.09388	0.28711
1350.14	0.08869	0.27969
1348.21	0.08564	0.2743
1346.28	0.08484	0.27135
1344.35	0.08551	0.2703
1342.42	0.08651	0.27004
1340.49	0.08701	0.2694
1338.57	0.08674	0.26777
1336.64	0.08585	0.26526
1334.71	0.08453	0.26224
1332.78	0.08296	0.2589
1330.85	0.08141	0.25545
1328.92	0.08015	0.25218
1326.99	0.07937	0.24924
1325.06	0.07915	0.24674
1323.14	0.0797	0.24497
1321.21	0.08138	0.24441
1319.28	0.08454	0.24561
1317.35	0.08941	0.24905
1315.42	0.09584	0.25474
1313.49	0.10328	0.26215
1311.56	0.11092	0.27035
1309.63	0.1178	0.27819
1307.71	0.1229	0.2844
1305.78	0.12529	0.28762
1303.85	0.12445	0.28685
1301.92	0.12059	0.2821
1299.99	0.11478	0.27453
1298.06	0.10851	0.26583
1296.13	0.10295	0.25749
1294.2	0.09857	0.25026
1292.27	0.0954	0.24423
1290.35	0.09327	0.23932
1288.42	0.09215	0.23562
1286.49	0.09203	0.23318
1284.56	0.09277	0.23189
1282.63	0.09411	0.23161
1280.7	0.09572	0.23202
1278.77	0.09726	0.23255
1276.84	0.09845	0.2327
1274.92	0.09917	0.2322
1272.99	0.0996	0.23105
1271.06	0.10021	0.22959
1269.13	0.10176	0.22858
1267.2	0.10479	0.22891
1265.27	0.10935	0.23113
1263.34	0.11513	0.23536
1261.41	0.12172	0.24148
1259.49	0.1286	0.2491
1257.56	0.13538	0.25761
1255.63	0.14199	0.26642
1253.7	0.14853	0.27528
1251.77	0.15517	0.2843
1249.84	0.16195	0.29349
1247.91	0.16873	0.30269
1245.98	0.17516	0.31157
1244.06	0.18087	0.31958
1242.13	0.18552	0.32617
1240.2	0.18872	0.33078
1238.27	0.19008	0.33288
1236.34	0.18937	0.33216
1234.41	0.1866	0.32857
1232.48	0.18207	0.32232
1230.55	0.17645	0.31424
1228.63	0.17067	0.30567
1226.7	0.16564	0.29789
1224.77	0.16187	0.29166
1222.84	0.15921	0.28696
1220.91	0.15689	0.28299
1218.98	0.15397	0.27851
1217.05	0.14996	0.27267
1215.12	0.14517	0.26566
1213.2	0.14027	0.25823
1211.27	0.13587	0.25137
1209.34	0.13246	0.24588
1207.41	0.13028	0.24202
1205.48	0.12906	0.23957
1203.55	0.12823	0.23789
1201.62	0.12703	0.23594
1199.69	0.12472	0.23265
1197.77	0.12081	0.22731
1195.84	0.11528	0.21973
1193.91	0.10853	0.21031
1191.98	0.10119	0.19991
1190.05	0.09389	0.18936
1188.12	0.08722	0.17936
1186.19	0.08157	0.17049
1184.26	0.07698	0.16291
1182.34	0.07329	0.15639
1180.41	0.0703	0.15064
1178.48	0.06785	0.14554
1176.55	0.06587	0.14102
1174.62	0.06441	0.13707
1172.69	0.06342	0.13375
1170.76	0.06289	0.13111
1168.83	0.06291	0.12916
1166.91	0.06353	0.128
1164.98	0.06482	0.12781
1163.05	0.06688	0.12871
1161.12	0.06966	0.13073
1159.19	0.07308	0.13381
1157.26	0.077	0.13781
1155.33	0.08113	0.14229
1153.4	0.08512	0.14667
1151.47	0.08879	0.15062
1149.55	0.0922	0.15433
1147.62	0.09571	0.15824
1145.69	0.0997	0.16274
1143.76	0.10443	0.16814
1141.83	0.11004	0.17482
1139.9	0.11667	0.18304
1137.97	0.12438	0.19292
1136.04	0.13323	0.20461
1134.12	0.14341	0.21831
1132.19	0.1549	0.23394
1130.26	0.1675	0.25127
1128.33	0.18107	0.2701
1126.4	0.19549	0.29037
1124.47	0.2105	0.31196
1122.54	0.2259	0.33465
1120.61	0.24156	0.35806
1118.69	0.25722	0.38173
1116.76	0.27259	0.40514
1114.83	0.28708	0.42755
1112.9	0.30001	0.44789
1110.97	0.31087	0.46511
1109.04	0.31938	0.47864
1107.11	0.32538	0.48809
1105.18	0.32897	0.4934
1103.26	0.33032	0.49496
1101.33	0.32957	0.49309
1099.4	0.32676	0.48799
1097.47	0.32178	0.4798
1095.54	0.31483	0.46858
1093.61	0.30634	0.45478
1091.68	0.29671	0.43927
1089.75	0.28654	0.4231
1087.83	0.27658	0.40737
1085.9	0.26716	0.39282
1083.97	0.25817	0.37919
1082.04	0.24912	0.36562
1080.11	0.23967	0.35157
1078.18	0.22999	0.3373
1076.25	0.22075	0.32375
1074.32	0.2128	0.31226
1072.4	0.20684	0.30374
1070.47	0.2028	0.29784
1068.54	0.19974	0.29318
1066.61	0.19647	0.2883
1064.68	0.1925	0.28259
1062.75	0.18828	0.27657
1060.82	0.18448	0.27103
1058.89	0.1816	0.2666
1056.97	0.18001	0.26389
1055.04	0.18	0.2634
1053.11	0.18151	0.26509
1051.18	0.18404	0.26819
1049.25	0.18668	0.27132
1047.32	0.18845	0.27321
1045.39	0.18883	0.27323
1043.46	0.18802	0.27166
1041.54	0.1868	0.26956
1039.61	0.18597	0.26788
1037.68	0.18575	0.2669
1035.75	0.18572	0.26634
1033.82	0.18532	0.26556
1031.89	0.18423	0.26386
1029.96	0.18237	0.26095
1028.03	0.17973	0.25704
1026.1	0.1766	0.25257
1024.18	0.17341	0.24799
1022.25	0.17046	0.24367
1020.32	0.16787	0.23979
1018.39	0.16552	0.23628
1016.46	0.16309	0.2329
1014.53	0.16029	0.22929
1012.6	0.15712	0.22528
1010.67	0.15375	0.22107
1008.75	0.15036	0.21711
1006.82	0.14712	0.21366
1004.89	0.14414	0.21053
1002.96	0.14131	0.2073
1001.03	0.13849	0.20387
999.102	0.13581	0.20046
997.173	0.1335	0.19738
995.245	0.13169	0.19483
993.316	0.13034	0.193
991.387	0.12932	0.19184
989.458	0.12861	0.1911
987.53	0.12831	0.19064
985.601	0.12829	0.19035
983.672	0.12809	0.18988
981.743	0.12736	0.18882
979.814	0.12611	0.18705
977.886	0.12449	0.18472
975.957	0.12275	0.18214
974.028	0.12127	0.17979
972.099	0.12023	0.17814
970.171	0.11986	0.17747
968.242	0.12023	0.17776
966.313	0.12111	0.17866
964.384	0.12221	0.17983
962.456	0.12337	0.18101
960.527	0.12432	0.18196
958.598	0.12474	0.18236
956.669	0.12438	0.18178
954.74	0.1229	0.17967
952.812	0.11997	0.17565
950.883	0.11561	0.16992
948.954	0.11056	0.16335
947.025	0.10572	0.15703
945.097	0.10162	0.15166
943.168	0.09836	0.14731
941.239	0.09574	0.14385
939.31	0.09356	0.141
937.382	0.09167	0.13844
935.453	0.08972	0.13576
933.524	0.0874	0.13272
931.595	0.08483	0.12945
929.666	0.08233	0.12628
927.738	0.0801	0.12347
925.809	0.07819	0.12098
923.88	0.07644	0.1186
921.951	0.07466	0.11624
920.023	0.07284	0.11383
918.094	0.07108	0.11136
916.165	0.06943	0.10897
914.236	0.06811	0.10687
912.308	0.06721	0.10516
910.379	0.06668	0.10385
908.45	0.06644	0.10301
906.521	0.06643	0.10263
904.592	0.0667	0.10262
902.664	0.06722	0.10284
900.735	0.06772	0.10307
898.806	0.06804	0.10321
896.877	0.06818	0.10312
894.949	0.06801	0.10252
893.02	0.06731	0.10124
891.091	0.06611	0.09949
889.162	0.06474	0.09759
887.234	0.06357	0.09577
885.305	0.06268	0.09413
883.376	0.06198	0.09267
881.447	0.06141	0.09138
879.518	0.06093	0.09023
877.59	0.06063	0.08933
875.661	0.06065	0.08885
873.732	0.06098	0.08879
871.803	0.06138	0.0889
869.875	0.06164	0.08893
867.946	0.06164	0.08861
866.017	0.06117	0.08772
864.088	0.06007	0.08614
862.16	0.05853	0.084
860.231	0.05684	0.08161
858.302	0.05512	0.07929
856.373	0.05358	0.07725
854.444	0.05253	0.07567
852.516	0.052	0.07455
850.587	0.05176	0.07372
848.658	0.05169	0.07309
846.729	0.05185	0.07275
844.801	0.05227	0.07269
842.872	0.05288	0.07269
840.943	0.05362	0.07276
839.014	0.05449	0.0731
837.086	0.05539	0.07356
835.157	0.05627	0.07393
833.228	0.05714	0.07427
831.299	0.05799	0.07476
829.37	0.0589	0.07557
827.442	0.0599	0.07792
825.513	0.06093	0.08547
823.584	0.06192	0.10197
821.655	0.06285	0.12648
819.727	0.06368	0.15327
817.798	0.06433	0.17723
815.869	0.0648	0.19677
813.94	0.06519	0.21201
812.012	0.06559	0.22319
810.083	0.06602	0.23058
808.154	0.06642	0.23461
806.225	0.06683	0.2359
804.297	0.06726	0.23505
802.368	0.06773	0.23249
800.439	0.06828	0.22873
798.51	0.06893	0.22432
796.581	0.06965	0.21956
794.653	0.07045	0.2146
792.724	0.07141	0.20964
790.795	0.07272	0.20497
788.866	0.07469	0.20101
786.938	0.07754	0.19834
785.009	0.08131	0.1973
783.08	0.08582	0.19766
781.151	0.09059	0.19891
779.223	0.09512	0.20051
777.294	0.09889	0.20175
775.365	0.10136	0.20168
773.436	0.1019	0.19936
771.507	0.10026	0.19434
769.579	0.09691	0.18716
767.65	0.09297	0.17908
765.721	0.08945	0.17133
763.792	0.08669	0.16452
761.864	0.08453	0.15878
759.935	0.08289	0.15399
758.006	0.08179	0.14995
756.077	0.08117	0.14659
754.149	0.0809	0.1439
752.22	0.08096	0.14193
750.291	0.08132	0.14064
748.362	0.0818	0.13985
746.433	0.08226	0.13927
744.505	0.08253	0.13854
742.576	0.08246	0.13748
740.647	0.08219	0.1363
738.718	0.08201	0.13531
736.79	0.08206	0.13458
734.861	0.08231	0.13406
732.932	0.08259	0.13359
731.003	0.08272	0.13306
729.075	0.08279	0.13256
727.146	0.08291	0.13215
725.217	0.08302	0.13172
723.288	0.08307	0.13121
721.359	0.08312	0.13078
719.431	0.08332	0.13059
717.502	0.08376	0.13059
715.573	0.08433	0.13064
713.644	0.08489	0.13072
711.716	0.08549	0.13097
709.787	0.08613	0.13141
707.858	0.08668	0.13184
705.929	0.08712	0.13219
704.001	0.08766	0.13265
702.072	0.08831	0.13322
700.143	0.08883	0.13358
698.214	0.08924	0.13378
696.285	0.08981	0.13416
694.357	0.09056	0.13475
692.428	0.09137	0.1355
690.499	0.09233	0.13647
688.57	0.09344	0.13758
686.642	0.09457	0.13873
684.713	0.09569	0.14003
682.784	0.09683	0.14145
680.855	0.09797	0.14285
678.927	0.09911	0.14424
676.998	0.10038	0.14577
675.069	0.10174	0.14741
673.14	0.10301	0.14893
671.211	0.10415	0.15034
669.283	0.10536	0.15175
667.354	0.10667	0.15317
665.425	0.10783	0.15447
663.496	0.10877	0.15563
661.568	0.10967	0.15677
659.639	0.11055	0.15794
657.71	0.11136	0.15901
655.781	0.11216	0.15994
653.853	0.11294	0.16074
651.924	0.11366	0.16148
649.995	0.11436	0.16232
648.066	0.11499	0.1632
646.137	0.11554	0.16399
644.209	0.11615	0.16473
642.28	0.1168	0.16539
640.351	0.11731	0.16595
638.422	0.11779	0.16655
636.494	0.11837	0.16719
634.565	0.11886	0.16764
632.636	0.11923	0.168
630.707	0.11966	0.16852
628.779	0.12008	0.16905
626.85	0.12038	0.16945
624.921	0.12063	0.16977
622.992	0.1209	0.17003
621.063	0.12111	0.17022
619.135	0.12125	0.17039
617.206	0.12148	0.1705
615.277	0.12177	0.17052
613.348	0.12201	0.17067
611.42	0.12217	0.17103
609.491	0.12227	0.17129
607.562	0.12229	0.17131
605.633	0.12227	0.17133
603.705	0.12238	0.17152
601.776	0.12266	0.17167
599.847	0.12287	0.17164
597.918	0.12295	0.1717
595.99	0.12299	0.17187
594.061	0.1231	0.17203
592.132	0.12342	0.17233
590.203	0.1238	0.17271
588.274	0.12406	0.17292
586.346	0.12433	0.17301
584.417	0.12457	0.17304
582.488	0.12483	0.17322
580.559	0.12516	0.17361
578.631	0.12533	0.1738
576.702	0.12523	0.17364
574.773	0.12518	0.17358
572.844	0.12541	0.17389
570.916	0.1257	0.17437
568.987	0.12587	0.17463
567.058	0.12593	0.17462
565.129	0.12611	0.17459
563.2	0.12641	0.17455
561.272	0.12657	0.1745
559.343	0.12663	0.1745
557.414	0.12654	0.17442
555.485	0.1262	0.17419
553.557	0.12584	0.17379
551.628	0.12581	0.17326
549.699	0.12597	0.17288
547.77	0.12605	0.17288
545.842	0.12608	0.17307
543.913	0.12623	0.17316
541.984	0.12644	0.173
540.055	0.1265	0.17288
538.126	0.12629	0.1731
536.198	0.12612	0.17341
534.269	0.1263	0.17348
532.34	0.12662	0.17357
530.411	0.12679	0.17392
528.483	0.12687	0.17423
526.554	0.12711	0.17426
524.625	0.12729	0.17422
522.696	0.12709	0.17428
520.768	0.12669	0.1743
518.839	0.12627	0.17413
516.91	0.1259	0.17382
514.981	0.12574	0.17356
513.052	0.12572	0.17342
511.124	0.12565	0.17333
509.195	0.12547	0.17302
507.266	0.12514	0.17235
505.337	0.12476	0.17168
503.409	0.12447	0.17142
501.48	0.12424	0.1715
499.551	0.12411	0.17153
497.622	0.12423	0.17126
495.694	0.12437	0.17088
493.765	0.12445	0.17095
491.836	0.12477	0.17164
489.907	0.12531	0.17254
487.978	0.12549	0.17306
486.05	0.12534	0.17309
484.121	0.12556	0.17303
482.192	0.12617	0.17288
480.263	0.12662	0.17266
478.335	0.1269	0.17269
476.406	0.12708	0.17287
474.477	0.12713	0.17326
472.548	0.12708	0.17398
470.62	0.1267	0.17432
468.691	0.12598	0.17346
466.762	0.12509	0.17166
464.833	0.12397	0.16992
462.904	0.12268	0.16854
460.976	0.12155	0.16713
459.047	0.12092	0.16586
457.118	0.12053	0.16515
455.189	0.1201	0.16508
453.261	0.12001	0.16534
451.332	0.12003	0.1651
449.403	0.11937	0.16428
447.474	0.11816	0.16387
445.546	0.11709	0.1639
443.617	0.11656	0.16351
441.688	0.11658	0.16251
439.759	0.11687	0.16159
437.83	0.117	0.16149
435.902	0.11663	0.16214
433.973	0.11613	0.16269
432.044	0.11609	0.16242
430.115	0.11621	0.1617
428.187	0.11607	0.16168
426.258	0.11582	0.16219
424.329	0.11535	0.1617
422.4	0.11426	0.15989
420.472	0.11287	0.15814
418.543	0.11209	0.15754
416.614	0.11224	0.15739
414.685	0.11211	0.15575
412.756	0.11086	0.1529
410.828	0.10958	0.15178
408.899	0.1092	0.15292
406.97	0.1093	0.15411
405.041	0.10962	0.154
403.113	0.10957	0.15186
401.184	0.10864	0.14876
399.255	0.10785	0.1476

## Sheet: Fig. 2c
BNNS loading	Porosity	Porosity standard deviation	Density	Density standard deviation
0	97.66	0.08	23.87	0.77
1	97.71	0.08	23.64	0.86
10	98.2	0.08	20.2	1.5
20	98.11	0.13	23.3	1.62
50	97.56	0.1	38.02	1.5

## Sheet: Fig. 3a
BNNS loading	ktrans	standard deviation	kalign	standard deviation
0	20.4	1	59.7	4.7
1	17.9	0.7	64.1	4.1
10	16.9	0.6	98.4	7.2
20	18.8	0.8	113.8	6.6
50	19.1	0.8	130.9	6.8

## Sheet: Fig. 3b
Anisotropic		Isotropic
CNF/GO aerogel	15	NFC aerogel	25.5
ACA	16.9	Commercial EPS	30.5
ZrP/RGO/CNF aerogel	18	PU aerogel	31
Polymeric wood	20.8	SiO2/PI aerogel	31.1
PI/BC aerogel	23	Glass wool	34.3
Nanowood	30	Glassfiber	35
		Commercial SiO2 aerogel	40

## Sheet: Fig. 3c
Time	Hotplate	EPS	SiO2	ACA
0	88	30.5	30.2	30.3
0.5	87.5	40.2	36.8	35.3
1	88.7	42.8	39.4	35.9
1.5	89.1	43.7	42.4	36.5
2	88.6	44.7	45.5	37.8
2.5	89.8	45	46.8	38.3
3	90.8	45.7	49.4	39.2
3.5	89.8	45.8	50.4	39.6
4	90.1	46.4	51.4	40.7
4.5	88.8	46.9	51.8	40.9
5.5	87.4	47.3	52.3	41.3
6.5	89.3	46.9	51.4	41.1
7.5	89.1	47.4	51.5	41.1
8.5	88	47.3	51.3	40.8
9.5	89.7	47.7	51.8	41
10.5	90.2	47	51.3	40.4
11.5	90.3	47	51.3	40

## Sheet: Fig. 3d
BNNS loading	R
0	2.93
1	3.58
10	5.82
20	6.05
50	6.85

## Sheet: Fig. 3e
Height	Transverse	Alignment
0	200	200
0.5	165	175
1.5	124	145
3	109	125
4.5	99	113
6	90	104
7.5	79	95
9	65	88
10	61	86

## Sheet: Fig. 3f
PI/BC		GO/CNF/CEP		ZrP/GO/CNG		Polymeric wood		Nanowood		BNNS/WPU
R	ktrans	R	ktrans	R	ktrans	R	ktrans	R	ktrans	R	ktrans
1	42	6.2	21	2.5	18	1.9	36.3	2	30	2.9	20.4
1.8	37	8.3	18			2.8	28.9			3.6	17.9
1.9	29.3	11.3	15			2.9	29.3			5.8	16.9
						5.8	20.8			6.1	18.8
										6.9	19.1

## Sheet: Fig. 4a
Wavelength	ACA	SiO2	SiO2 coated	EPS
2.5	58.75	80.238	32.999	43.639
2.495	57.935	73.545	29.762	40.115
2.49	55.59	75.039	29.798	37.221
2.485	57.935	76.957	34.609	34.914
2.48	58.857	76.725	31.888	33.044
2.475	55.731	76.871	32.145	31.09
2.47	56.678	74.636	32.371	30.43
2.465	58.99	74.267	32.364	32.092
2.46	58.493	77.182	32.694	34.837
2.455	57.859	77.264	33.963	37.541
2.45	59.252	78.496	34.9	40.981
2.445	58.785	79.069	34.888	44.458
2.44	59.797	81.033	36.824	44.4
2.435	61.514	79.081	38.628	46.762
2.43	61.905	80.43	40.709	46.748
2.425	60.567	81.514	41.511	47.258
2.42	62.387	82.409	41.795	50.467
2.415	61.837	79.565	42.337	50.99
2.41	62.92	80.513	39.25	49.862
2.405	59.936	82.184	43.665	49.287
2.4	60.502	79.802	42.252	49.934
2.395	61.453	80.364	42.334	47.935
2.39	59.5	79.624	42.338	47.227
2.385	61.43	78.935	40.607	45.944
2.38	60.314	77.481	40.209	45.121
2.375	59.533	73.604	40.322	44.247
2.37	59.795	75.48	41.281	43.265
2.365	59.352	75.442	41.401	43.478
2.36	59.133	78.115	39.486	43.888
2.355	58.946	80.52	38.571	45.225
2.35	59.975	80.307	38.987	45.468
2.345	58.417	81.908	38.493	48.17
2.34	58.233	82.212	37.16	49.486
2.335	58.533	80.894	38.372	51.564
2.33	57.752	79.949	38.041	53.272
2.325	55.414	79.634	40.676	51.736
2.32	54.774	78.141	39.203	51.422
2.315	54.181	76.931	37.269	49.651
2.31	52.421	73.359	37.86	49.007
2.305	52.555	71.562	37.315	48.837
2.3	52.601	68.599	38.226	50.901
2.295	55.267	66.945	38.856	52.536
2.29	56.718	67.11	39.867	54.666
2.285	59.078	68.702	40.541	57.112
2.28	60.767	71.482	40.877	59.285
2.275	62.66	74.008	41.541	60.73
2.27	63.567	75.073	43.33	61.863
2.265	65.215	75.112	45.401	62.684
2.26	67.132	76.324	47.825	63.48
2.255	68.364	76.407	49.515	63.933
2.25	70.289	76.756	52.092	64.257
2.245	73.162	77.564	53.263	64.894
2.24	73.988	78.118	55.169	64.584
2.235	76.167	78.653	56.307	63.409
2.23	76.463	78.243	56.292	62.84
2.225	76.446	78.096	58.259	61.754
2.22	76.482	78.598	57.755	61.436
2.215	76.569	79.577	57.515	60.536
2.21	76.575	79.485	58.036	60.063
2.205	76.21	78.661	58.099	59.068
2.2	76.506	79.815	57.853	55.643
2.195	76.615	81.459	57.487	53.193
2.19	76.607	81.772	57.093	51.47
2.185	76.544	83.619	58.482	49.678
2.18	76.843	83.477	57.522	48.303
2.175	77.478	83.806	57.346	47.064
2.17	77.96	85.118	57.887	46.283
2.165	78.559	85.011	57.756	46.745
2.16	78.94	85.726	57.861	47.828
2.155	79.345	86.435	57.443	48.282
2.15	79.192	85.521	59.101	48.991
2.145	79.751	87.23	59.766	51.786
2.14	80.401	87.885	60.025	56.044
2.135	79.971	86.812	60.594	61.557
2.13	80.779	87.005	61.681	66.377
2.125	81.024	86.86	63.277	69.339
2.12	81.265	86.888	63.299	71.11
2.115	81.395	87.323	63.729	71.492
2.11	81.704	86.799	63.961	71.888
2.105	81.633	87.205	64.196	72.666
2.1	81.297	86.538	63.809	73.074
2.095	81.155	85.885	64.092	73.716
2.09	80.98	85.77	64.519	73.857
2.085	80.991	85.867	64.167	74.112
2.08	81.271	85.396	63.601	74.066
2.075	80.542	85.652	63.805	73.725
2.07	79.928	85.583	64.562	74.117
2.065	79.888	85.369	64.896	74.484
2.06	79.167	84.957	64.708	74.539
2.055	78.804	84.439	64.493	74.389
2.05	78.693	84.469	63.746	74.868
2.045	78.638	84.545	63.607	74.862
2.04	78.894	84.454	63.835	74.396
2.035	79.199	84.088	64.088	74.369
2.03	79.487	83.885	63.938	74.137
2.025	79.668	83.666	63.693	73.971
2.02	80.262	83.295	63.449	74.092
2.015	80.801	83.278	62.981	74.012
2.01	81.155	82.933	62.616	73.667
2.005	81.653	82.626	62.141	73.35
2	81.766	82.187	62.044	73.379
1.995	81.799	82.015	61.978	73.397
1.99	81.909	81.988	61.443	73.165
1.985	81.722	81.542	61.051	73.125
1.98	81.222	81.302	60.513	73.131
1.975	80.959	81.22	60.536	73.044
1.97	80.601	80.66	60.196	72.927
1.965	80.319	80.634	59.951	72.752
1.96	79.768	80.488	59.729	72.663
1.955	79.455	80.437	59.338	72.562
1.95	79.117	80.419	59.359	72.346
1.945	78.655	80.158	59.126	72.324
1.94	78.545	80.082	59.24	72.401
1.935	78.739	80.045	59.392	72.171
1.93	78.74	79.83	59.592	72.023
1.925	79.19	79.444	60.481	71.812
1.92	79.951	79.35	61.249	71.446
1.915	80.501	79.049	61.826	71.097
1.91	81.571	78.834	62.597	70.952
1.905	82.702	78.877	63.869	70.968
1.9	83.774	78.949	65.249	70.992
1.895	84.854	79.553	66.695	70.774
1.89	85.917	80.224	68.062	70.706
1.885	87.049	80.776	69.297	70.74
1.88	87.832	81.294	70.301	70.549
1.875	88.112	81.958	70.602	70.21
1.87	88.234	82.211	70.594	69.739
1.865	88.364	81.923	70.356	69.344
1.86	88.188	81.717	70.471	69.275
1.855	87.844	81.586	70.917	69.413
1.85	87.528	81.457	70.784	69.423
1.845	87.064	81.397	70.432	69.559
1.84	86.662	81.417	70.539	69.553
1.835	86.331	81.461	70.246	69.333
1.83	85.944	81.663	69.868	69.108
1.825	85.762	81.67	69.746	68.776
1.82	85.529	81.619	69.643	68.341
1.815	85.175	81.711	69.505	67.908
1.81	84.896	81.809	69.398	67.73
1.805	84.651	81.702	69.427	67.656
1.8	84.596	81.373	69.373	67.611
1.795	84.423	81.157	69.305	67.691
1.79	84.229	81.031	69.394	67.811
1.785	84.034	80.85	69.233	67.785
1.78	83.412	80.889	68.757	67.241
1.775	82.576	80.923	68.17	66.233
1.77	81.709	80.829	67.432	65.228
1.765	80.558	80.431	66.729	64.798
1.76	79.393	79.57	66.37	65.237
1.755	78.665	78.872	66.363	66.18
1.75	78.386	78.349	66.414	66.983
1.745	78.436	77.96	66.404	67.118
1.74	78.645	78.361	66.464	66.341
1.735	78.821	79.041	66.327	64.918
1.73	78.87	79.811	66.107	63.553
1.725	78.994	80.372	65.728	62.65
1.72	79.308	80.627	65.452	61.889
1.715	79.777	80.449	65.3	60.567
1.71	80.796	79.783	65.331	58.521
1.705	82.257	79.169	65.226	55.84
1.7	83.93	78.708	65.194	52.747
1.695	85.844	78.771	65.697	49.983
1.69	87.712	79.157	66.48	48.101
1.685	89.525	79.829	67.526	47.558
1.68	91.101	80.758	68.711	48.545
1.675	92.223	81.491	70.377	51.395
1.67	93.065	81.573	72.414	55.848
1.665	93.657	81.609	73.99	60.726
1.66	93.968	81.636	75.216	64.565
1.655	94.18	81.717	76.003	66.832
1.65	94.215	81.729	76.505	67.661
1.645	94.159	81.85	76.56	67.837
1.64	94.115	81.867	76.801	68.569
1.635	94.061	81.756	77.237	69.954
1.63	94.015	81.915	77.4	71.763
1.625	93.892	81.859	77.938	73.696
1.62	93.786	81.767	78.225	75.314
1.615	93.617	81.813	78.381	76.459
1.61	93.524	81.847	78.581	77.15
1.605	93.451	81.755	78.616	77.457
1.6	93.312	81.73	78.748	77.727
1.595	93.262	81.643	78.806	77.934
1.59	93.153	81.652	78.784	78.053
1.585	92.99	81.778	78.763	78.1
1.58	92.772	81.704	78.786	78.106
1.575	92.556	81.761	78.845	78.215
1.57	92.531	81.672	78.763	78.3
1.565	92.357	81.548	78.755	78.413
1.56	92.064	81.47	78.846	78.436
1.555	91.771	81.351	78.926	78.4
1.55	91.462	81.309	78.92	78.333
1.545	91.224	81.338	78.867	78.221
1.54	90.988	81.253	78.949	78.145
1.535	90.664	81.273	78.936	78.06
1.53	90.506	81.195	78.917	77.947
1.525	90.228	81.092	78.846	77.901
1.52	89.98	81.149	78.682	77.832
1.515	89.793	81.123	78.602	77.824
1.51	89.597	81.12	78.499	77.689
1.505	89.529	81.034	78.553	77.605
1.5	89.311	80.95	78.232	77.468
1.495	89.254	81.029	78.249	77.338
1.49	89.462	80.896	78.091	77.243
1.485	89.727	80.827	78.089	77.209
1.48	90.343	80.883	77.984	77.153
1.475	90.957	80.692	77.735	77.082
1.47	91.573	80.599	77.795	77.031
1.465	91.834	80.559	77.786	76.985
1.46	91.799	80.414	77.831	76.825
1.455	91.877	80.414	77.897	76.596
1.45	91.742	80.237	77.766	76.474
1.445	91.621	80.205	77.881	76.305
1.44	91.516	80.129	77.848	76.165
1.435	91.513	80.05	78.019	76.131
1.43	91.499	79.852	78.15	76.059
1.425	91.59	79.587	78.376	75.901
1.42	91.548	79.499	78.78	75.82
1.415	91.732	79.366	79.162	75.892
1.41	91.882	79.193	79.408	76.065
1.405	92.182	78.977	79.624	76.168
1.4	92.643	79.043	79.965	76.252
1.395	92.808	79.198	80.425	76.343
1.39	93.208	79.271	81.264	76.582
1.385	93.632	79.582	81.955	76.907
1.38	94.158	79.616	82.34	77.08
1.375	94.82	79.716	83.198	77.414
1.37	95.296	79.885	83.705	77.811
1.365	95.842	80.006	84.167	78.054
1.36	96.293	80.092	84.328	78.066
1.355	96.607	79.915	84.619	77.932
1.35	96.926	79.852	84.921	77.856
1.345	97.016	79.771	85.08	77.988
1.34	97.19	79.766	85.507	78.084
1.335	97.267	79.81	85.503	78.198
1.33	97.214	79.803	85.755	78.286
1.325	97.271	79.741	85.792	78.278
1.32	97.248	79.77	85.763	78.417
1.315	97.285	79.638	85.978	78.506
1.31	97.279	79.706	85.958	78.522
1.305	97.17	79.589	86.237	78.597
1.3	97.235	79.51	86.104	78.663
1.295	97.176	79.55	86.291	78.671
1.29	96.949	79.433	86.142	78.656
1.285	96.938	79.272	86.256	78.638
1.28	96.731	79.33	86.034	78.565
1.275	96.627	79.334	86.298	78.603
1.27	96.463	79.271	86.167	78.548
1.265	96.265	79.267	86.229	78.508
1.26	95.963	79.298	86.118	78.456
1.255	95.548	79.24	86.099	78.374
1.25	95.173	79.097	86.115	78.301
1.245	94.899	79.084	85.641	78.127
1.24	94.626	78.909	85.745	77.858
1.235	94.37	78.909	85.438	77.611
1.23	94.069	78.886	85.266	77.218
1.225	93.865	78.823	84.993	76.805
1.22	93.785	78.809	84.405	76.428
1.215	93.437	78.801	84.133	76.099
1.21	93.093	78.765	83.631	76.009
1.205	92.825	78.566	83.487	76.158
1.2	92.742	78.463	83.475	76.373
1.195	93.135	78.225	83.364	76.773
1.19	93.6	77.927	84.033	76.969
1.185	94.031	77.942	84.349	77.214
1.18	94.682	77.902	84.647	77.289
1.175	95.152	78.092	85.269	77.056
1.17	95.771	78.227	85.298	76.632
1.165	96.219	78.243	85.592	75.832
1.16	96.601	78.438	85.461	74.423
1.155	97.021	78.342	85.599	73.039
1.15	97.201	78.335	85.591	72.067
1.145	97.375	78.393	86.023	72.082
1.14	97.674	78.35	86.358	73.152
1.135	97.783	78.505	86.784	74.782
1.13	98.071	78.424	87.23	76.39
1.125	98.035	78.427	87.438	77.508
1.12	98.191	78.458	87.505	78.086
1.115	98.154	78.394	87.466	78.416
1.11	98.067	78.486	87.7	78.604
1.105	98.121	78.332	87.617	78.63
1.1	97.97	78.374	87.884	78.715
1.095	98.021	78.385	87.737	78.765
1.09	98.109	78.401	87.912	78.85
1.085	98.117	78.456	87.929	78.843
1.08	98.059	78.44	87.797	78.906
1.075	98.099	78.351	87.787	78.897
1.07	98.059	78.41	87.657	78.806
1.065	97.982	78.358	87.906	78.779
1.06	97.957	78.487	87.716	78.766
1.055	97.896	78.58	87.87	78.796
1.05	97.837	78.619	87.802	78.783
1.045	97.76	78.604	87.902	78.937
1.04	97.992	78.496	87.767	78.784
1.035	97.947	78.643	87.887	78.798
1.03	97.95	78.706	87.838	78.86
1.025	98.032	78.829	88.398	78.863
1.02	97.971	78.721	87.971	78.897
1.015	98.047	78.859	88.237	78.967
1.01	98.206	78.885	88.046	78.953
1.005	98.26	78.876	88.121	79.032
1	98.329	78.983	88.509	78.923
0.995	98.206	78.981	88.173	78.966
0.99	98.222	78.964	88.413	78.996
0.985	98.437	79.061	88.335	78.855
0.98	98.218	79.004	88.283	79.047
0.975	98.286	79.21	88.383	79.102
0.97	98.43	79.212	88.372	79.02
0.965	98.321	79.246	88.74	78.934
0.96	98.42	79.435	88.416	79.124
0.955	98.121	79.386	88.477	79
0.95	98.3	79.708	88.656	79.234
0.945	98.314	79.546	88.589	79.171
0.94	98.295	79.688	88.887	79.229
0.935	98.299	79.843	88.729	79.394
0.93	97.907	79.854	88.573	79.189
0.925	97.86	80.141	88.748	79.02
0.92	98.043	79.917	88.737	79.01
0.915	97.961	80.043	88.787	79.328
0.91	98.158	80.25	89.148	79.261
0.905	98.534	80.182	89.8	79.512
0.9	98.431	80.555	88.896	79.511
0.895	98.014	80.668	89.631	79.412
0.89	98.45	80.664	89.395	79.605
0.885	98.986	80.698	89.359	79.402
0.88	98.418	80.874	89.083	79.102
0.875	98.368	80.01	90.071	79.377
0.87	98.64	80.913	88.425	79.763
0.865	98.791	80.862	88.27	79.243
0.86	98.565	78.44	89.086	81.678
0.855	100.778	78.585	88.27	81.595
0.85	102.206	78.987	89.796	80.621
0.845	99.335	79.854	88.42	80.029
0.84	99.212	80.141	90.533	79.961
0.835	99.475	79.917	89.929	79.758
0.83	98.81	79.854	89.654	79.554
0.825	98.61	80.141	89.624	79.191
0.82	98.58	79.917	90.061	79.221
0.815	98.757	80.043	90.466	79.107
0.81	99.2	80.56	89.766	78.769
0.805	98.968	80.303	89.951	78.92
0.8	98.765	81.909	90.866	79.099
0.795	98.786	80.128	90.834	79.433
0.79	98.672	80.599	89.444	79.716
0.785	98.501	81.626	89.48	79.897
0.78	98.795	80.604	90.487	80.113
0.775	98.711	81.785	90.64	80.212
0.77	98.576	81.435	90.932	80.447
0.765	98.466	81.371	90.764	80.742
0.76	98.529	82.154	90.223	80.908
0.755	98.745	81.525	90.208	81.024
0.75	98.652	82.232	90.512	81.38
0.745	98.625	82.018	90.831	81.723
0.74	98.946	82.294	90.959	81.848
0.735	99.15	82.674	89.55	81.861
0.73	98.95	82.535	89.347	81.992
0.725	98.684	82.708	89.629	82.086
0.72	98.818	82.566	90.242	82.28
0.715	98.691	82.996	90.127	82.423
0.71	98.664	82.97	90.357	82.675
0.705	98.722	82.823	90.568	82.782
0.7	98.521	83.175	90.856	82.705
0.695	98.539	83.157	91.088	82.836
0.69	98.84	83.621	90.882	82.905
0.685	98.578	83.787	90.908	82.909
0.68	98.321	83.872	91.401	83.159
0.675	98.488	83.598	90.593	83.215
0.67	98.302	83.835	90.702	83.227
0.665	98.432	83.715	90.832	83.303
0.66	98.658	83.837	90.873	83.433
0.655	98.559	84.013	90.836	83.5
0.65	98.458	84.09	90.756	83.245
0.645	98.623	84.42	90.986	82.597
0.64	98.483	84.418	91.073	82.972
0.635	98.775	84.639	91.113	83.022
0.63	98.914	84.527	91.584	82.545
0.625	98.684	84.62	91.309	82.88
0.62	98.388	84.618	91.523	82.433
0.615	98.436	84.473	89.557	83.066
0.61	98.595	84.624	88.502	82.859
0.605	98.652	84.601	88.905	82.853
0.6	98.528	84.642	86.683	83.064
0.595	98.564	84.604	87.667	82.641
0.59	98.654	84.774	87.35	83.032
0.585	98.688	84.615	86.516	82.714
0.58	98.824	84.642	88.154	82.886
0.575	98.791	84.877	87.261	82.724
0.57	98.75	84.81	87.76	82.37
0.565	98.635	84.78	88.036	82.459
0.56	98.648	84.718	86.14	81.94
0.555	98.721	84.412	87.41	81.863
0.55	98.708	84.22	87.916	81.985
0.545	98.813	84.1	88.088	81.995
0.54	98.756	84.024	88.928	82.408
0.535	98.684	84.055	89.663	82.436
0.53	98.6	84.011	88.974	82.161
0.525	98.748	83.948	88.605	82.218
0.52	98.834	83.754	87.4	81.743
0.515	98.602	83.666	87.426	81.355
0.51	98.523	83.625	85.531	80.841
0.505	98.601	83.56	85.748	80.122
0.5	98.828	83.441	86.164	80.238
0.495	98.765	82.838	86.709	80.32
0.49	98.875	82.418	87.308	81.67
0.485	99.178	81.834	87.891	82.575
0.48	99.323	81.736	88.385	82.525
0.475	99.499	81.986	88.717	81.743
0.47	99.774	81.983	88.817	79.123
0.465	99.904	82.392	89.003	79.293
0.46	100.144	82.497	89.579	79.239
0.455	100.223	82.556	88.488	79.224
0.45	100.409	82.265	89.576	79.208
0.445	100.985	82.344	90.127	79.296
0.44	101.38	81.895	90.828	79.39
0.435	101.632	81.817	91.26	79.379
0.43	101.806	81.887	91.317	79.481
0.425	101.859	81.586	91.727	79.33
0.42	101.876	81.547	88.137	79.273
0.415	101.777	81.182	88.785	79.16
0.41	101.725	80.89	88.385	79.116
0.405	101.442	80.571	88.717	78.888
0.4	101.271	80.115	88.817	78.675
0.395	100.912	80.031	73.565	78.702
0.39	100.347	79.011	57.64	78.526
0.385	99.828	78.75	41.84	78.302
0.38	98.997	77.891	30.109	77.981
0.375	98.514	76.298	21.794	77.646
0.37	97.365	74.013	17.402	77.63
0.365	96.236	73.575	16.174	78.156
0.36	95.447	72.102	16.148	77.16
0.355	94.404	70.781	16.116	76.134
0.35	92.639	68.589	16.098	75.139
0.345	90.594	66.85	16.091	74.261
0.34	88.636	65.18	16.088	74.115
0.335	86.601	62.743	16.079	72.362
0.33	84.765	60.346	16.072	71.78
0.325	81.46	57.045	16.059	71.083
0.32	78.053	53.443	15.774	70.356
0.315	74.369	50.146	15.52	69.684
0.31	69.967	47.758	15.336	69.152
0.305	66.689	45.424	15.288	68.025
0.3	63.904	42.999	15.286	67.42
0.295	61.745	40.73	15.239	66.471
0.29	59.907	40.13	15.147	66.047
0.285	57.78	40.842	15.05	65.276
0.28	56.169	38.189	14.974	64.023
0.275	55.442	36.32	14.956	62.844
0.27	54.23	34.19	14.949	61.663
0.265	50.971	32.852	14.926	59.512
0.26	44.079	32.261	14.901	54.723
0.255	34.427	31.914	14.615	47.003
0.25	25.302	31.748	14.441	38.295

## Sheet: Fig. 4b
Porosity	Average reflectance (%)
0	6.6
9	15.4
35.7	34.8
85.7	57.6

[truncated: 34 more sheets: Fig. 4c, Fig. 4d, Fig. 5a, Fig. 5b, Fig. 5c, Fig. 5d, Supplementary Fig. 3e, Supplementary Fig. 3f, Supplementary Fig. 3g, Supplementary Fig. 3h, Supplementary Fig. 4a, Supplementary Fig. 4b, Supplementary Fig. 8a, Supplementary Fig. 8b, Supplementary Fig. 9a, Supplementary Fig. 9b, Supplementary Fig. 10, Supplementary Fig. 11a, Supplementary Fig. 11b, Supplementary Fig. 12b …]
